# Supplementary material for: Demand prediction for urban air mobility using deep learning
Source: PeerJ Comput Sci. 2024 Apr 5;10:e1946. doi: 10.7717/peerj-cs.1946 (PMC11636735; doi:10.7717/peerj-cs.1946)
Supplement: Supplemental Information 2 [file peerj-cs-10-1946-s002.ipynb]

# %% [code]
import numpy as np
import pandas as pd
import os
%matplotlib inline
import warnings

warnings.filterwarnings("ignore")

# %% [code]
!pip install pytorch-lightning==1.4.9

# %% [code]
!pip install pytorch-forecasting

# %% [code]
import torch
import torch.nn as nn
from torch.autograd import Variable
from pytorch_forecasting import TimeSeriesDataSet

# %% [code]
import copy
from pathlib import Path
import warnings

import numpy as np
import pandas as pd
import pytorch_lightning as pl
from pytorch_lightning.callbacks import EarlyStopping, LearningRateMonitor
from pytorch_lightning.loggers import TensorBoardLogger
import torch

from pytorch_forecasting import Baseline, TemporalFusionTransformer, TimeSeriesDataSet
from pytorch_forecasting.data import GroupNormalizer
from pytorch_forecasting.metrics import SMAPE, PoissonLoss, QuantileLoss, RMSE
from pytorch_forecasting.models.temporal_fusion_transformer.tuning import optimize_hyperparameters

# %% [code]
# import pkg_resources
# pkg_resources.require("pytorch_lightning==1.4.9")
# import pytorch_lightning as pl

# %% [code]
print(pl.__version__)

# %% [code]
from google.colab import drive
drive.mount('/content/drive')

# %% [code]
data = pd.read_csv('/content/drive/My Drive/Taxi Prediction Master/yellow_cut12k.csv')
# df = pd.read_csv('train/train.csv')

# %% [code]
# data = train_df

# %% [code]
data.head()

# %% [code]
data.dropna(axis=0,how='any',inplace=True)

# %% [code]
# add time index
data["time_idx"] = data["Unnamed: 0"].astype('int32')

# %% [code]
max_prediction_length = 500
max_encoder_length = 24
training_cutoff = data["time_idx"].max() - max_prediction_length


training = TimeSeriesDataSet(
    data[lambda x: x.time_idx <= training_cutoff],
    time_idx="time_idx",
    target="demand",
    group_ids=["VendorID"],
    max_encoder_length=max_encoder_length,
    min_encoder_length=max_encoder_length // 2,  # keep encoder length long (as it is in the validation set)
    min_prediction_length=1,
    max_prediction_length=max_prediction_length,
    time_varying_known_reals=["passenger_count", "trip_distance", "pickup_longitude", "pickup_latitude"],
    time_varying_unknown_categoricals=[],
    add_relative_time_idx=True,
    add_target_scales=True,
    add_encoder_length=True,
    allow_missing_timesteps=True,
)

# create validation set (predict=True) which means to predict the last max_prediction_length points in time
# for each series
validation = TimeSeriesDataSet.from_dataset(training, data, predict=True, stop_randomization=True)

# create dataloaders for model
batch_size = 128  # set this between 32 to 128
train_dataloader = training.to_dataloader(train=True, batch_size=batch_size, num_workers=0)
val_dataloader = validation.to_dataloader(train=False, batch_size=batch_size * 10, num_workers=0)

# %% [code]
# calculate baseline mean absolute error, i.e. predict next value as the last available value from the history
actuals = torch.cat([y for x, (y, weight) in iter(val_dataloader)])
baseline_predictions = Baseline().predict(val_dataloader)
(actuals - baseline_predictions).abs().mean().item()

# %% [code]
# configure network and trainer
pl.seed_everything(42)
trainer = pl.Trainer(
    gpus=0,
    # clipping gradients is a hyperparameter and important to prevent divergance
    # of the gradient for recurrent neural networks
    gradient_clip_val=0.1,
)


tft = TemporalFusionTransformer.from_dataset(
    training,
    # not meaningful for finding the learning rate but otherwise very important
    learning_rate=0.03,
    hidden_size=16,  # most important hyperparameter apart from learning rate
    # number of attention heads. Set to up to 4 for large datasets
    attention_head_size=1,
    dropout=0.1,  # between 0.1 and 0.3 are good values
    hidden_continuous_size=8,  # set to <= hidden_size
    output_size=7,  # 7 quantiles by default
    loss=QuantileLoss(),
    # reduce learning rate if no improvement in validation loss after x epochs
    reduce_on_plateau_patience=4,
)
print(f"Number of parameters in network: {tft.size()/1e3:.1f}k")

# %% [code]
# find optimal learning rate
res = trainer.tuner.lr_find(
    tft,
    train_dataloader=train_dataloader,
    val_dataloaders=val_dataloader,
    max_lr=10.0,
    min_lr=1e-6,
)

print(f"suggested learning rate: {res.suggestion()}")
fig = res.plot(show=True, suggest=True)
fig.show()


# %% [markdown]
# **Train the model**


# %% [code]
# configure network and trainer
early_stop_callback = EarlyStopping(monitor="val_loss", min_delta=1e-4, patience=10, verbose=False, mode="min")
lr_logger = LearningRateMonitor()  # log the learning rate
logger = TensorBoardLogger("lightning_logs")  # logging results to a tensorboard

trainer = pl.Trainer(
    max_epochs=50,
    gpus=0,
    weights_summary="top",
    gradient_clip_val=0.1,
    limit_train_batches=30,  # coment in for training, running valiation every 30 batches
    # fast_dev_run=True,  # comment in to check that networkor dataset has no serious bugs
    callbacks=[lr_logger, early_stop_callback],
    logger=logger,
)


tft = TemporalFusionTransformer.from_dataset(
    training,
    learning_rate=0.03,
    hidden_size=16,
    attention_head_size=1,
    dropout=0.1,
    hidden_continuous_size=8,
    output_size=7,  # 7 quantiles by default
    loss=QuantileLoss(),
    log_interval=10,  # uncomment for learning rate finder and otherwise, e.g. to 10 for logging every 10 batches
    reduce_on_plateau_patience=4,
)
print(f"Number of parameters in network: {tft.size()/1e3:.1f}k")

# %% [code]
# fit network
trainer.fit(
    tft,
    train_dataloader=train_dataloader,
    val_dataloaders=val_dataloader,
)

# %% [markdown]
# Evaluate Performance 

# %% [code]
# load the best model according to the validation loss
# (given that we use early stopping, this is not necessarily the last epoch)
best_model_path = trainer.checkpoint_callback.best_model_path
best_tft = TemporalFusionTransformer.load_from_checkpoint(best_model_path)

# %% [code]
# calcualte mean absolute error on validation set
actuals = torch.cat([y[0] for x, y in iter(val_dataloader)])
predictions = best_tft.predict(val_dataloader)
(actuals - predictions).abs().mean()

# %% [code]
# Calculate root mean squared error
from numpy import sqrt 

def rmse_metric(actual, predicted):
	sum_error = 0.0
	for i in range(len(actual)):
		prediction_error = predicted[i] - actual[i]
		sum_error += (prediction_error ** 2)
	mean_error = sum_error / float(len(actual))
	return sqrt(mean_error)

rmse = rmse_metric(actuals, predictions).mean()
print(rmse)

# %% [code]
# raw predictions are a dictionary from which all kind of information including quantiles can be extracted
raw_predictions, x = best_tft.predict(val_dataloader, mode="raw", return_x=True)

# %% [code]
for idx in range(2):  # plot 2 examples
    best_tft.plot_prediction(x, raw_predictions, idx=idx, add_loss_to_title=True);

# %% [markdown]
# Worst performers

Tells us where the model has difficulty predicting

# %% [code]
# calcualte metric by which to display
predictions = best_tft.predict(val_dataloader)
mean_losses = SMAPE(reduction="none")(predictions, actuals).mean(1)
indices = mean_losses.argsort(descending=True)  # sort losses
for idx in range(2):  # plot 2 examples
    best_tft.plot_prediction(
        x, raw_predictions, idx=indices[idx], add_loss_to_title=SMAPE(quantiles=best_tft.loss.quantiles)
    );

# %% [markdown]

# Actuals vs predictions by variables

#### Checking how the model performs across different slices of the data allows us to detect weaknesses. Plotted below are the means of predictions vs actuals across each variable divided into 100 bins 

# %% [code]
predictions, x = best_tft.predict(val_dataloader, return_x=True)
predictions_vs_actuals = best_tft.calculate_prediction_actual_by_variable(x, predictions)
best_tft.plot_prediction_actual_by_variable(predictions_vs_actuals);

# %% [markdown]

# Interpret model

###Variable importances

# %% [code]
interpretation = best_tft.interpret_output(raw_predictions, reduction="sum")
best_tft.plot_interpretation(interpretation)

# %% [markdown]
# Partial dependency

####  Partial dependency plots are often used to interpret the model better (assuming independence of features). They can be also useful to understand what to expect in case of simulations

# %% [code]
dependency = best_tft.predict_dependency(
    val_dataloader.dataset, "passenger_count", np.linspace(0, 30, 30), show_progress_bar=True, mode="dataframe"
)

# %% [code]
# plotting median and 25% and 75% percentile
agg_dependency = dependency.groupby("passenger_count").normalized_prediction.agg(
    median="median", q25=lambda x: x.quantile(0.25), q75=lambda x: x.quantile(0.75)
)
ax = agg_dependency.plot(y="median")
ax.fill_between(agg_dependency.index, agg_dependency.q25, agg_dependency.q75, alpha=0.3);
